# Supplementary material for: Multi-Year Study of the Chemical and Sensory Effects of Microwave-Assisted Extraction of Musts and Stems in Cabernet Sauvignon, Merlot and Syrah Wines from the Central Coast of California
Source: Molecules. 2022 Feb 14;27(4):1270. doi: 10.3390/molecules27041270 (PMC8875832; doi:10.3390/molecules27041270)
Supplement: Supplementary file 1 [file molecules-27-01270-s001.zip]

Archive with 1 entries (1 files):
- molecules-1570536 (-supplement ).pdf
